# Supplementary material for: Human cytomegalovirus protein RL1 degrades the antiviral factor SLFN11 via recruitment of the CRL4 E3 ubiquitin ligase complex
Source: Proc Natl Acad Sci U S A. 2022 Feb 1;119(6):e2108173119. doi: 10.1073/pnas.2108173119 (PMC8832970; doi:10.1073/pnas.2108173119)
Supplement: Supplementary File [file pnas.2108173119.sd05.xlsx]

## Sheet: Dataset S5A
Viruses used in this study
Virus	Deletion or modification	Background	Details of deletion(s) compared to wt1 or wt2	Genes deleted
RCMV1111	Generated from BAC1111	wt1	N/A	None
RCMV1278	DUL16/DUL18, UL32-GFP	wt2	N/A; AGGCGCCGGC/AATAATCGAG and ATAAAACGCC/TTTCCATCAG compared to wt1	None
RCMV1332	DRL1-6	wt2	CCGCACAATC/AGCTAGGCAC	RL1, RNA2.7, RL5A, RL6
RCMV1333	DRL10-UL1	wt2	GTGTTTTAAT/TCACAAAGTA	RL10, RL11, RL12, RL13, UL1
RCMV2209	DRL11-UL11	wt1	CTTTTGCACC/GCAAGTCGCG	RL11, RL12, RL13, UL1, UL2, UL4, UL5, UL6, UL7, UL8, UL9, UL10, UL11
RCMV1293	DUL2-11	wt2	CTACGTGTTT/CACCACCGCC	UL2, UL4, UL5, UL6, UL7, UL8, UL9, UL10, UL11
RCMV1294	DUL13-20	wt2	GACCAAGAGC/CGAACTTTGG	UL13, UL14, UL15A, UL16, UL17, UL18, UL19, UL20
RCMV1528	DUS1-11	wt2	CCCTATGTTG/TCTGTCTTAC	US1, US2, US3, US6, US7, US8, US9, US10, US11
RCMV1297	DUS12-17	wt2	TAATGTGTCG/GACGGCGGTG	US12, US13, US14, US15, US16, US17
RCMV1318	DUS18-22	wt2	CAGGGTCTCG/GCCGGCAAAG	US18, US19, US20, US21, US22
RCMV1299	DUS27-28	wt2	CTGCAAGGTA/TAAAAAAGCG	US27, US28
RCMV1300	DUS29-34A	wt2	GTAGAAAAAC/CTTGGGGCGG	US29, US30, US31, US32, US33A, US34, US34A
RCMV288	GFP replaces one copy of RNA2.7	N/A	N/A	RNA2.7, UL148, UL147A, UL147, UL146, UL145, UL144, UL142, UL141, UL140, UL139, UL138, UL138, UL136, UL135, UL133, UL148A, UL148B, UL148C, UL148D, UL150, UL150A
AD169	DUL/b’	N/A	N/A	UL148, UL147A, UL147, UL146, UL145, UL144, UL142, UL141, UL140, UL139, UL138, UL138, UL136, UL135, UL133, UL148A, UL148B, UL148C, UL148D, UL150, UL150A
RCMV3056	DRL1	wt1, UL36-P2A-GFP	CCGCACAATC/ACGGGGTAGG	RL1
Recombinant viruses in the RCMV series (except for RCMV288) were generated from strain Merlin bacterial artificial chromosome BAC1111 (RL13–, UL128– (wt1); Stanton et al., 2010; GenBank accession KM192298). RCMV288 was generated from strain AD169 varUK (GenBank accession BK000394), and both viruses have additional mutations in RL5A, RL13, UL36 and UL131A.
D, deletion; /, location of deletion (10 nt on either side are shown), N/A, not applicable, GFP, green fluorescent protein gene.

## Sheet: Dataset S5B
Details of TMT labelling for each experiment.
Experiment	Block gene deletion	PFA
TMT label
126	wt1	Mock
127N	wt2	24h
127C	AD169	24h_PFA
128N	US27-28	48h
128C	UL13-20	48h_PFA
129N	US12-17	72h
129C	RL1-6	72h_PFA
130N	RL1-6	96h
130C	US1-11	96h_PFA
131N	US18-22	Mock PFA

## Sheet: Dataset S5C
Oligonucleotides for gene knock-down, overexpression or mutagenesis
shRNA knock-down
Name	Oligonucleotides for contructs		shRNA target sequence
Control shRNA 1	gatccGTTATAGGCTCGCAAAAGGTTCAAGAGACCTTTTGCGAGCCTATAACTTTTTTg	aattcAAAAAAGTTATAGGCTCGCAAAAGGTCTCTTGAACCTTTTGCGAGCCTATAACg	GTTATAGGCTCGCAAAAGG
Control shRNA 2	gatccGGCATATAACTATTTAGGTATTTCAAGAGAATACCTAAATAGTTATATGCCTTTTTTg	aattcAAAAAAGGCATATAACTATTTAGGTATTCTCTTGAAATACCTAAATAGTTATATGCCg	GGCATATAACTATTTAGGTAT
SLFN11 shRNA 1	gatccCAGTCTTTGAGAGAGCTTATTTTCAAGAGAAATAAGCTCTCTCAAAGACTGTTTTTTg	aattcAAAAAACAGTCTTTGAGAGAGCTTATTTCTCTTGAAAATAAGCTCTCTCAAAGACTg	CAGTCTTTGAGAGAGCTTATT
SLFN11 shRNA 2	gatccCAGAGGACTAGAGGAGTTAATTTCAAGAGAATTAACTCCTCTAGTCCTCTGTTTTTTg	aattcAAAAAACAGAGGACTAGAGGAGTTAATTCTCTTGAAATTAACTCCTCTAGTCCTCTGg	CAGAGGACTAGAGGAGTTAAT
SLFN11 shRNA 3	gatccCCGATAACCTTCACACTCAAATTCAAGAGATTTGAGTGTGAAGGTTATCGGTTTTTTg	aattcAAAAAACCGATAACCTTCACACTCAAATCTCTTGAATTTGAGTGTGAAGGTTATCGGg	CCGATAACCTTCACACTCAAA
SLFN11 shRNA 4	gatccCCAGAATACGTCCCTGCATTTTTCAAGAGAAAATGCAGGGACGTATTCTGGTTTTTTg	aattcAAAAAACCAGAATACGTCCCTGCATTTTCTCTTGAAAAATGCAGGGACGTATTCTGGg	CCAGAATACGTCCCTGCATTT
Overexpression
Name	Oligonucleotides for contructs
Control plasmid	ggggacaagtttgtacaaaaaagcaggctCCCAGGCGAGAACGTGTGCGTGGACAAGCGAGCAGCATACGAACCCAGCTTTCTTGTACAAAGTGGTCCCC	ggggaccactttgtacaagaaagctgggtTCGTATGCTGCTCGCTTGTCCACGCACACGTTCTCGCCTGGGAGCCTGCTTTTTTGTACAAACTTGTCCCC
RL1-V5	ggggacaagtttgtacaaaaaagcaggctATGCCAGCCACAGACACAAACAG	ggggaccactttgtacaagaaagctgggtTTATTACGTAGAATCAAGACCTAGGAGCGGGTTAGGGATTGGCTTACCAGCGCTCCAGGGACGTTTATCCTTGGG
SLFN11-HA	ggggacaagtttgtacaaaaaagcaggctATGGAGGCAAATCAGTGCCC	ggggaccactttgtacaagaaagctgggt TTAAGCGTAATCTGGAACATCGTATGGGTAAGCGCTATGGCCACCCCACGG
SLFN11 (untagged)	ggggacaagtttgtacaaaaaagcaggctATGGAGGCAAATCAGTGCCC	ggggaccactttgtacaagaaagctgggtCTAATGGCCACCCCACGG
Mutagenesis
Name	Oligonucleotides for contructs
RL1 P149A	CATGGGCCGCCAAGCTGTCGTCACCTTAC	GTAAGGTGACGACAGCTTGGCGGCCCATG
RL1 T152A	GCCAACCTGTCGTCGCCTTACTGTTGGCG	CGCCAACAGTAAGGCGACGACAGGTTGGC
RL1 LL153AA	CAACCTGTCGTCACCGCAGCGTTGGCGCGCCAACGC	GCGTTGGCGCGCCAACGCTGCGGTGACGACAGGTTG
RL1 R157A	CACCTTACTGTTGGCGCGCCAACGCGACGGCC	GGCCGTCGCGTTGGCGCGCCAACAGTAAGGTG
RL1 R159A	CTGTTGGCGCGCCAACGCGACGGCCTCGCTG	CAGCGAGGCCGTCGCGTTGGCGCGCCAACAG
